# Supplementary material for: Histological diagnosis of polyploidy discriminates an aggressive subset of hepatocellular carcinomas with poor prognosis
Source: Br J Cancer. 2023 Sep 15;129(8):1251–60. doi: 10.1038/s41416-023-02408-6 (PMC10576083; doi:10.1038/s41416-023-02408-6)
Supplement: Supplementary file 2 — Supplementary Table1 [file 41416_2023_2408_MOESM2_ESM.xlsx]

## Sheet: Supplemental table 1
Supplemental table 1: Genes significantly upregulated in polyploid Huh7-Fucci cells compared to diploids
Gene_ID	Gene_name	log2(FC)	FDR	WGD-positive pan-cancer	Proliferation-subtype HCC
ENSG00000175063	UBE2C	1.39583	2.98557e-10	Yes	Yes
ENSG00000170312	CDK1	0.925177	2.12577e-05	Yes	Yes
ENSG00000169554	ZEB2	3.4864	4.76467e-05	No	No
ENSG00000080986	NDC80	0.824841	0.000140015	Yes	Yes
ENSG00000131747	TOP2A	0.788509	0.00026946	Yes	Yes
ENSG00000251562	MALAT1	0.783293	0.000376246	No	No
ENSG00000157542	KCNJ6	2.97491	0.00197261	No	No
ENSG00000240632	SPATA31D5P	2.58249	0.00290779	No	No
ENSG00000153233	PTPRR	2.62371	0.00290779	No	No
ENSG00000164104	HMGB2	0.70757	0.00293939	No	Yes
ENSG00000087586	AURKA	0.654502	0.00314528	Yes	Yes
ENSG00000205592	MUC19	2.65277	0.00563682	No	No
ENSG00000169607	CKAP2L	0.748318	0.00924483	Yes	Yes
ENSG00000134690	CDCA8	0.632596	0.00948383	Yes	No
ENSG00000176040	TMPRSS7	2.98909	0.01136	No	No
ENSG00000269504		3.08989	0.01136	No	No
ENSG00000121621	KIF18A	0.689906	0.012383	Yes	No
ENSG00000111911	HINT3	0.770262	0.016524	No	No
ENSG00000163581	SLC2A2	0.767773	0.0196441	No	No
ENSG00000035499	DEPDC1B	0.665029	0.0229441	Yes	Yes
ENSG00000072571	HMMR	0.725288	0.0229441	Yes	No
ENSG00000172403	SYNPO2	2.28252	0.0238243	No	No
ENSG00000181143	MUC16	2.68527	0.026636	No	No
ENSG00000158402	CDC25C	0.71809	0.0340207	Yes	No
ENSG00000129355	CDKN2D	1.03074	0.0340207	No	No
ENSG00000087128	TMPRSS11E	2.13411	0.0340207	No	No
ENSG00000229140	CCDC26	2.65339	0.0340207	No	No
ENSG00000073734	ABCB11	2.87015	0.0340207	No	No
ENSG00000101447	FAM83D	0.583872	0.0366879	Yes	No
ENSG00000152253	SPC25	0.716345	0.0366879	Yes	No
ENSG00000123975	CKS2	0.604298	0.0372443	No	No
ENSG00000163535	SGO2	0.692744	0.0372443	No	Yes
ENSG00000039537	C6	1.1185	0.039089	No	No
ENSG00000137135	ARHGEF39	0.621777	0.0427911	No	No
ENSG00000134222	PSRC1	0.787744	0.0427911	No	No
ENSG00000163749	CCDC158	1.96295	0.0427911	No	No
ENSG00000162063	CCNF	0.748864	0.0447194	Yes	No
ENSG00000138778	CENPE	0.625577	0.0490855	Yes	Yes
ENSG00000163220	S100A9	2.01753	0.0494387	No	No
