# Supplementary material for: Histological diagnosis of polyploidy discriminates an aggressive subset of hepatocellular carcinomas with poor prognosis
Source: Br J Cancer. 2023 Sep 15;129(8):1251–60. doi: 10.1038/s41416-023-02408-6 (PMC10576083; doi:10.1038/s41416-023-02408-6)
Supplement: Supplementary file 3 — Supplementary Table2 [file 41416_2023_2408_MOESM3_ESM.xlsx]

## Sheet: Supplemental table 2
Supplemental table 2: Genes significantly downregulated in polyploid Huh7-Fucci cells compared to diploids
Gene_ID	Gene_name	log2(FC)	FDR
ENSG00000149591	TAGLN	-0.703033	0.0196441
ENSG00000276043	UHRF1	-0.74811	0.0329113
ENSG00000114019	AMOTL2	-0.62225	0.0381257
ENSG00000082781	ITGB5	-0.545674	0.039089
ENSG00000092068	SLC7A8	-0.798997	0.0471636
