# Supplementary material for: Histological diagnosis of polyploidy discriminates an aggressive subset of hepatocellular carcinomas with poor prognosis
Source: Br J Cancer. 2023 Sep 15;129(8):1251–60. doi: 10.1038/s41416-023-02408-6 (PMC10576083; doi:10.1038/s41416-023-02408-6)
Supplement: Supplementary file 4 — Supplementary Table3 [file 41416_2023_2408_MOESM4_ESM.xlsx]

## Sheet: Supplemental table 3
Supplemental table 3: Sensitivity and specificity for detecting polyploidy in HCCs
Feature	Sensitivity	Specificity
UBE2C-moderate/strong	0.95	0.52
PGCC (one or more cells per high magnified field)	0.8	0.83
Serum AFP (> 100ng/mL)	0.58	0.75
Poor differentiation	0.55	0.86
pHH3-positivity (> 20cells/slide)	0.55	0.7
AURKA-moderate/strong	0.5	0.73
AFP-positve	0.35	0.9
Macrotrabecular-massive HCC	0.35	0.92
